# Supplementary material for: Combined Linkage and Association Mapping Reveals QTL and Candidate Genes for Plant and Ear Height in Maize
Source: Front Plant Sci. 2016 Jun 15;7:833. doi: 10.3389/fpls.2016.00833 (PMC4908132; doi:10.3389/fpls.2016.00833)
Supplement: File S1 — R code for meta-quantitative trait locus (QTL) analysis. [file DataSheet1.ZIP]

Archive with 1 entries (1 files):
- File S1.R
