# Supplementary material for: Combined Linkage and Association Mapping Reveals QTL and Candidate Genes for Plant and Ear Height in Maize
Source: Front Plant Sci. 2016 Jun 15;7:833. doi: 10.3389/fpls.2016.00833 (PMC4908132; doi:10.3389/fpls.2016.00833)
Supplement: File S1 — R code for meta-quantitative trait locus (QTL) analysis. [file DataSheet1.ZIP › File S1.R]

###################
# set work direction 
setwd("C:\\Users\\jfchen\\Documents\\")

# read input file
Chr=read.table("Chr.txt",header=T,sep="\t")   # read the chromosome length file
QTL=read.table("QTL.txt",header=T,sep="\t")   # read the QTL region file
gene=read.table("SNP.txt",header=T,sep="\t")  # read the SNP position file

# draw figure
COL1=c("grey60","brown","blue","purple","magenta")
QN=c("PH (F2:3)","PH (RIL)","EH (F2:3)","EH (RIL)","Stable QTL")
COL2=c("blue","green","red")
LX=c("PH SNP","EH SNP","Common SNP")
plot(c(20000000,Chr[10,2]),c(40,40),axes=F,xlim=c(-5000000,350000000),ylim=c(0,440),xlab="",ylab="",type="l")

for (i in 10:1) {
  lines(c(20000000, Chr[i,2]+20000000), c(440-i*40, 440-i*40))
  text(1000000, 440-i*40, paste("Chr",i), cex=0.8)
}

for (i in 1:nrow(QTL)) {
  lines(c(QTL[i,3]+20000000, QTL[i,4]+20000000), c(439-QTL[i,2]*40-3*QTL[i,1], 439-QTL[i,2]*40-3*QTL[i,1]),
        col=COL1[QTL[i,1]] )
}

for (i in 1:nrow(gene)) {
  lines(c(gene[i,3]+20000000, gene[i,3]+20000000), c(441-gene[i,2]*40,451-gene[i,2]*40),
        col=COL2[gene[i,1]])
}

for (i in 1:5) {
  lines(c(240000000,250000000), c(160-i*20,160-i*20), col=COL1[i])
  text(290000000, 160-i*20, QN[i], cex=0.8)
}

for (i in 1:3) {
  lines(c(245000000,245000000), c(225-i*20,215-i*20), col=COL2[i])
  text(290000000, 220-i*20, LX[i], cex=0.8)
}

##########################
